# Supplementary material for: Distinct transcriptional programs stratify ovarian cancer cell lines into the five major histological subtypes
Source: Genome Med. 2021 Sep 1;13:140. doi: 10.1186/s13073-021-00952-5 (PMC8408985; doi:10.1186/s13073-021-00952-5)
Supplement: Supplementary file 1 — Additional file 1. Table S1 (Cell line annotations); Table S2 (Patient demographics); Table S3 (References for subtype mutations). [file 13073_2021_952_MOESM1_ESM.xlsx]

## Sheet: Table S1 Cell line annotations
Table S1: cell line details obtained through pubmed literature search for 44 ovarian cancer cell lines likely to be of epithelial origin.
Cell line name	Synonyms	Primary literature annotation	Primary literature description	Specimen site	Pre-biopsy treatment	NMF (k=5)	NMF (k=2)	Pubmed citations (20/04/2020)	Domcke score	Reference(s)
OC 314	OC-314; OC314	Serous	low differentiated papillary serous cystoadenocarcinoma	Ascites	None	Endometrioid	2	4	NA	Alama, A., Barbieri, F., Favre, A., Cagnoli, M., Noviello, E., Pedullà, F., Viale, M., Foglia, G., & Ragni, N. (1996). Establishment and characterization of three new cell lines derived from the ascites of human ovarian carcinomas. Gynecologic Oncology, 62(1), 82–88. https://doi.org/10.1006/gyno.1996.0194
A2780	A-2780; A2780S	NS	CAP-sensitive cell line cloned from an untreated patient	NS	none	Endometrioid	2	2582	-0.369552	Eva, A., Robbins, K. C., Andersen, P. R., Srinivasan, A., Tronick, S. R., Reddy, E. P., Ellmore, N. W., Galen, A. T., Lautenberger, J. A., Papas, T. S., Westin, E. H., Wong-Staal, F., Gallo, R. C., & Aaronson, S. A. (1982). Cellular genes analogous to retroviral onc genes are transcribed in human tumour cells. Nature, 295(5845), 116–119; Louie, K. G., Behrens, B. C., Hamilton, T. C., Grotzinger, …
OVK18	OVK-18; OVK#18	Endometrioid	Ovarian endometrioid carcinoma	Ascites	NS	Endometrioid	2	12	-1.22034	Uehara, S., Abe, H., Hoshiai, H., Yajima, A., & Suzuki, M. (1984). Establishment and characterization of ovarian endometrioid carcinoma cell line. Gynecologic Oncology, 17(3), 314–325. https://doi.org/10.1016/0090-8258(84)90217-8
TOV-112D	TOV-112d; TOV112D; TOV-112; TOV112	Endometrioid	Endometrioid carcinoma of a 42 year-old patient. Survival, 3 months	Ovary	none	Endometrioid	2	83	NA	Provencher, D. M., Lounis, H., Champoux, L., Tétrault, M., Manderson, E. N., Wang, J. C., Eydoux, P., Savoie, R., Tonin, P. N., & Mes-Masson, A. M. (2000). Characterization of four novel epithelial ovarian cancer cell lines. In Vitro Cellular & Developmental Biology. Animal, 36(6), 357–361.
EFO-27	EFO 27; EFO27	Serous	Intermediate serous papillary adenocarcinoma	Omentum; solid omental metastasis	NS	Endometrioid	1	22	-1.53045	Simon, W. E., Albrecht, M., Hänsel, M., Dietel, M., & Hölzel, F. (1983). Cell lines derived from human ovarian carcinomas: growth stimulation by gonadotropic and steroid hormones. Journal of the National Cancer Institute, 70(5), 839–845. http://www.ncbi.nlm.nih.gov/pubmed/6405069
OV-90	OV90	NS	Adenocarcinoma of a 64 year-old patient. Survial, 18 months	Ascites	None	Mucinous	2	99	1.18758	Lounis, H., Mes-Masson, A. M., Dion, F., Bradley, W. E. C., Seymour, R. J., Provencher, D., & Tonin, P. N. (1998). Mapping of chromosome 3p deletions in human epithelial ovarian tumors. Oncogene, 17(18), 2359–2365; Provencher, D. M., Lounis, H., Champoux, L., Tétrault, M., Manderson, E. N., Wang, J. C., Eydoux, P., Savoie, R., Tonin, P. N., & Mes-Masson, A. M. (2000). Characterization of four nov…
COV644	COV-644	Mucinous	Mucinous carcinoma. Cells isolated from solid primary tumour	Primary tumour	NS	Mucinous	1	3	0.408549	van den Berg‐Bakker, C. A. M., Hagemeijer, A., Franken‐Postma, E. M., Smit, V. T. H. B. M., Kuppen, P. J. K., Claasen, H. H. V. R., Cornelisse, C. J., & Schrier, P. I. (1993). Establishment and characterization of 7 ovarian carcinoma cell lines and one granulosa tumor cell line: Growth features and cytogenetics. International Journal of Cancer, 53(4), 613–620.
JHOM-2B	JHOM2B	Mucinous	mucinous tubular adenocarcinoma	NS	NS	Mucinous	2	0	1.27593	RIKEN BRC - unpublished data, originated by Ishikawa H and Yasuda M.
MCAS		Mucinous	Mucinous cystadenocarcinoma of the ovary	NS	NS	Mucinous	1	59	-0.0337683	Kidera, Y., Yoshimura, T., Ohkuma, Y., Iwasaka, T., & Sugimori, H. (1985). Establishment and characterization of cell line derived from mucinous cystadenocarcinoma of human ovary. Acta Obstetrica et Gynaecologica Japonica, 37(9), 1820–1824.
RMUG-S	RMUGS	Mucinous	Ovarian mucinous cystadenocarcinoma of a 54 year old Japanese patient.	Ascites	None	Mucinous	2	17	1.14802	Sakayori, M., Nozawa, S., Udagawa, Y., Chin, K., Lee, S. G., Sakuma, T., Iizuka, R., Wada, Y., Yoshida, S., & Takeda, Y. (1990). Biological properties of two newly established cell lines (RMUG-S, RMUG-L) from a human ovarian mucinous cystadenocarcinoma. Human Cell : Official Journal of Human Cell Research Society, 3(1), 52–56.
OV56	OV-56	Serous	Poorly differentiated serous carcinoma of a 46 year-old patient	Ascites	Carboplatin	LGSOC	1	1	-0.291924	Boocock, C. A., Charnock-Jones, D. S., Sharkey, A. M., McLaren, J., Barker, P. J., Wright, K. A., Twentyman, P. R., & Smith, S. K. (1995). Expression of vascular endothelial growth factor and its receptors flt and KDR in ovarian carcinoma. Journal of the National Cancer Institute, 87(7), 506–516. https://doi.org/10.1093/jnci/87.7.506
59M	OAW59M; OAW 59M; 59 M	Endometrioid	Endometrioid carcinoma of ovary (with clear cell components). The 65 year-old patient had previously presented with stage 1A carcinoma of the ovary together with in situ carcinoma of the endometrium and tubes as separate primaries. Presented two years later with ascites and a lump in the breast which was diagnosed as metastatic ovarian cancer. The cell line was established from the ascitic sample.	Ascites	None	LGSOC	1	267	1.32432	Wilson, A. P., Dent, M., Pejovic, T., Hubbold, L., & Radford, H. (1996). Characterisation of seven human ovarian tumour cell lines. British Journal of Cancer, 74(5), 722–727.
ES-2	ES2	NS	Ovarian carcinoma	NS	NS	LGSOC	1	518	1.29	Lau, D. H., Lewis, A. D., & Sikic, B. I. (1989). Association of DNA cross-linking with potentiation of the morpholino derivative of doxorubicin by human liver microsomes. Journal of the National Cancer Institute, 81(13), 1034–1038. https://doi.org/10.1093/jnci/81.13.1034
HEY A8	HEY-A8; Hey-A8; Hey A8; HEYA8; HeyA8	NS	Moderately differentiated papillary cystadenocarcinoma. HEY was derived from a human ovarian cancer xenograft (HX-62) originally grown from a peritoneal deposit of a patient with moderately differentiated papillary cystadenocarcinoma of the ovary. Separately, HEY cells were induced to grow intraperitoneally in immunodeficient nude mice in the presence of ascitic fluid from ovarian cancer patients…	Peritoneal deposit; xenografted; ascites	NS	LGSOC	1	148	-0.00950852	Buick, R. N., Pullano, R., & Trent, J. M. (1985). Comparative properties of five human ovarian adenocarcinoma cell lines. Cancer Research, 45(8), 3668–3676; Buick, R. N., Pullano, R., & Trent, J. M. (1985). Comparative properties of five human ovarian adenocarcinoma cell lines. Cancer Research, 45(8), 3668–3676. http://www.ncbi.nlm.nih.gov/pubm
JHOM-1	JHOM1	Mucinous	Mucinous adenocarcinoma	NS	NS	LGSOC	1	0	0.983989	RIKEN BRC - unpublished data, originated by Ishikawa H and Yasuda M.
OV7	OV-7	Mixed	Poorly differentiated mixed carcinoma	Solid tumour (primary?)	Chlorambucil	LGSOC	1	15	NA	Boocock, C. A., Charnock-Jones, D. S., Sharkey, A. M., McLaren, J., Barker, P. J., Wright, K. A., Twentyman, P. R., & Smith, S. K. (1995). Expression of vascular endothelial growth factor and its receptors flt and KDR in ovarian carcinoma. Journal of the National Cancer Institute, 87(7), 506–516. https://doi.org/10.1093/jnci/87.7.506
OVCAR-8	OVCAR 8; NIH:OVCAR-8; OVCAR8; Ovcar8; OVCAR.8; OVCA8	NS	Adenocarcinoma of the ovary	NS	Carboplatin	LGSOC	1	207	0.755815	Schilder, R. J., Hall, L., Monks, A., Handel, L. M., Fornace, A. J., Ozols, R. F., Fojo, A. T., & Hamilton, T. C. (1990). Metallothionein gene expression and resistance to cisplatin in human ovarian cancer. International Journal of Cancer, 45(3), 416–422.
TYK-nu	TYK-NU; TYKnu; TYKNU	NS	Undifferentiated carcinoma	Ovary	NS	LGSOC	1	22	1.42299	Yoshiya, N. (1986). [Establishment of a cell line from human ovarian cancer (undifferentiated carcinoma of FIGO classification) and analysis of its cell-biological characteristics and sensitivity to anticancer drugs]. Nihon Sanka Fujinka Gakkai Zasshi, 38(10), 1747–1753. http://www.ncbi.nlm.nih.gov/pubmed/3782955
EFO-21	EFO 21; EFO21	Serous	Poorly differentiated serous adenocarcinoma	Ascites	NS	Clear_cell	2	22	0.340976	Simon, W. E., Albrecht, M., Hänsel, M., Dietel, M., & Hölzel, F. (1983). Cell lines derived from human ovarian carcinomas: growth stimulation by gonadotropic and steroid hormones. Journal of the National Cancer Institute, 70(5), 839–845. http://www.ncbi.nlm.nih.gov/pubmed/6405069
IGROV-1	Igrov-1; IGROV 1; IGR-OV1; IGROV1; Igrov1; IGR.OV1; IGROV; OV1/P; OV1/p; OV1-P	Mixed	Stage III ovarian carcinoma. Mainly endometrioid carcinoma with serous, clear cell and undifferentiated foci	Ovary	None	Clear_cell	2	475	-1.20211	Bénard, J., Da Silva, J., De Blois, M. C., Boyer, P., Riou, G., Duvillard, P., & Chiric, E. (1985). Characterization of a Human Ovarian Adenocarcinoma Line, IGROV1, in Tissue Culture and in Nude Mice. Cancer Research.
JHOC-5	JHOC5	Clear cell	Recurrent tumor of a clear cell adenocarcinoma of a 47-year-old Japanese woman	Pelvis	cyclophosphamide, cisplatin	Clear_cell	1	10	0.262058	Yamada, K., Tachibana, T., Hashimoto, H., Suzuki, K., Yanagida, S., Endoh, H., Kimura, E., Yasuda, M., Tanaka, T., & Ishikawa, H. (1999). Establishment and characterization of cell lines derived from serous adenocarcinoma (JHOS-2) and clear cell adenocarcinoma (JHOC-5, JHOC-6) of human ovary. Human Cell : Official Journal of Human Cell Research Society.
OVISE		Clear cell	Clear cell adenocarcinoma. Derived from a pelvic tumour from a 40 year-old woman. Before laparotomy in which the pelvic metastatic tumour was resected, the value of carbohydrate antigen (CA)125 was 190 U/ml and IAP was 1920 ug/ml.	Pelvic tumour; solid metastatic tumour	Six courses of CAP (cyclophosphamide, adriamycin, cisplatin)	Clear_cell	2	16	0.1455	Yanagibashi, T., Gorai, I., Nakazawa, T., Miyagi, E., Hirahara, F., Kitamura, H., & Minaguchi, H. (1997). Complexity of expression of the intermediate filaments of six new human ovarian carcinoma cell lines: New expression of cytokeratin 20. British Journal of Cancer, 76(7), 829–835; Gorai, I., Nakazawa, T., Miyagi, E., Hirahara, F., Nagashima, Y., & Minaguchi, H. (1995). Establishment and charac…
OVMANA		Clear cell	Clear cell adenocarcinoma	Primary tumour	Three courses of intraperitoneal cisplatin	Clear_cell	2	4	0.0628191	Yanagibashi, T., Gorai, I., Nakazawa, T., Miyagi, E., Hirahara, F., Kitamura, H., & Minaguchi, H. (1997). Complexity of expression of the intermediate filaments of six new human ovarian carcinoma cell lines: New expression of cytokeratin 20. British Journal of Cancer, 76(7), 829–835.
OVTOKO		Clear cell	Clear cell adenocarcinoma. Derived from a splenic tumour in a 78 year-old woman. Before splenectomy, the serum values were: CA125, 230 U/ml; IAP, 1600 ug/ml; TPA, 180 U/liter	Splenic tumour; solid metastatic tumour	Five courses of CAP (cyclophosphamide, adriamycin, cisplatin)	Clear_cell	1	16	0.080517	Yanagibashi, T., Gorai, I., Nakazawa, T., Miyagi, E., Hirahara, F., Kitamura, H., & Minaguchi, H. (1997). Complexity of expression of the intermediate filaments of six new human ovarian carcinoma cell lines: New expression of cytokeratin 20. British Journal of Cancer, 76(7), 829–835; Gorai, I., Nakazawa, T., Miyagi, E., Hirahara, F., Nagashima, Y., & Minaguchi, H. (1995). Establishment and charac…
RMG-I	RMG1; RMG-1	Clear cell	Ovarian clear cell carcinoma	Ascites	NS	Clear_cell	1	83	0.0259636	Nozawa, S., Tsukazaki, K., Sakayori, M., Jeng, C. H., & Iizuka, R. (1988). Establishment of a human ovarian clear cell carcinoma cell line (RMG-I) and its single cell cloning--with special reference to the stem cell of the tumor. Human Cell, 1(4), 426–435. http://www.ncbi.nlm.nih.gov/pubmed/3154025
SK-OV-3	SKOV-3; SK.OV.3; SKOV3; Skov3; SKO3	NS	Adenocarcinoma of a 64 year-old patient	Ascites	NS	Clear_cell	1	4917	-0.331987	Originated by Trernpe, G., Old, L. j. Reference: Fogh J., Trempe G. (1975) New Human Tumor Cell Lines. In: Fogh J. (eds) Human Tumor Cells in Vitro. Springer, Boston, MA; McKeage, M. J., Abelt, G., Kelland, L. R., & Harrap, K. R. (1994). Mechanism of action of an orally administered platinum complex lammine bis butyrato cyclohexylamine dichloroplatinum (IV) (JM221)J in intrinsically cisplatin-res…
TOV-21G	TOV-21g; TOV21G; TOV21	Clear cell	Clear cell adenocarcinoma of a 62 year-old patient	Ovary	none	Clear_cell	1	108	-2.66282	Provencher, D. M., Lounis, H., Champoux, L., Tétrault, M., Manderson, E. N., Wang, J. C., Eydoux, P., Savoie, R., Tonin, P. N., & Mes-Masson, A. M. (2000). Characterization of four novel epithelial ovarian cancer cell lines. In Vitro Cellular & Developmental Biology. Animal, 36(6), 357–361.
OAW42	OAW-42; OAW 42	Serous	Papillary serous cystadenocarcinoma. Cell line was derived from an ascitic fluid sample of a 46-year-old patient in relapse after a complete response to six courses of 100 mg m-2 cis-platinum. Histologically, the tumour was classified as a papillary serous cystadenocarcinoma. The patient died 1 month after paracentesis.	Ascites	Six courses of cisplatin	Clear_cell	2	90	0.143523	Wilson, A. P., Dent, M., Pejovic, T., Hubbold, L., & Radford, H. (1996). Characterisation of seven human ovarian tumour cell lines. British Journal of Cancer, 74(5), 722–727.
ONCO-DG-1	ONCO-DG 1; ONCO-DG1; ONCODG1	NS	Problematic cell line. Shown to be a OVCAR-3 derivative by STR profiling	NS	NS	HGSOC	2	7	1.32211	Grimm, D., Hofstädter, F., Bauer, J., Spruß, T., Steinbach, P., Bernhardt, G., & Menze, R. (1992). Establishment and characterization of a human papillary thyroid carcinoma cell line with oxyphilic differentiation (ONCO-DG 1). Virchows Archiv B Cell Pathology Including Molecular Pathology; Schweppe, R. E., Klopper, J. P., Korch, C., Pugazhenthi, U., Benezra, M., Knauf, J. A., Fagin, J. A., Marlow…
Caov-3	CaOv-3; CaOV-3; CAOV-3; CAOV3; CaOV3; CaOv3; Caov3; CA-OV-3	NS	Adenocarcinoma of the ovary of a 54 year old caucasion patient.	NS	NS	HGSOC	2	466	1.33366	ATCC - unpublished data deposited by J. Fogh.
Caov-4	CaOv-4; CaOV-4; CAOV-4; CAOV4; Caov4	NS	Adenocarcinoma of a 45 year-old patient	Subserosa of the fallopian tube	NS	HGSOC	2	30	1.38452	ATCC - unpublished data deposited by J. Fogh.
COV318	Cov318; COV-318	Serous	Serous carcinoma	Ascites	NS	HGSOC	2	3	1.46086	van den Berg‐Bakker, C. A. M., Hagemeijer, A., Franken‐Postma, E. M., Smit, V. T. H. B. M., Kuppen, P. J. K., Claasen, H. H. V. R., Cornelisse, C. J., & Schrier, P. I. (1993). Establishment and characterization of 7 ovarian carcinoma cell lines and one granulosa tumor cell line: Growth features and cytogenetics. International Journal of Cancer, 53(4), 613–620.
COV362	Cov362; COV-362	Endometrioid	Endometrioid carcinoma. Cells derived from pleural effusion	Pleural effusion	NS	HGSOC	2	12	1.52167	van den Berg‐Bakker, C. A. M., Hagemeijer, A., Franken‐Postma, E. M., Smit, V. T. H. B. M., Kuppen, P. J. K., Claasen, H. H. V. R., Cornelisse, C. J., & Schrier, P. I. (1993). Establishment and characterization of 7 ovarian carcinoma cell lines and one granulosa tumor cell line: Growth features and cytogenetics. International Journal of Cancer, 53(4), 613–620.
FU-OV-1	FUOV1	Serous	Poorly differentiated serous papillary adenocarcinoma of a 65-year-old postmenopausal Japanese woman. Laboratory examinations showed an elevation in the serum CA 125 level (320 U/rnl)	Ovary	None	HGSOC	2	1	1.29698	Emoto, M., Oshima, K., Ishiguro, M., Iwasaki, H., Kawarabayashi, T., & Kikuchi, M. (1999). Establishment and characterization of a serous papillary adenocarcinoma cell line of the human ovary in a serum-free culture. Pathology, Research and Practice, 195(4), 237–242.
JHOS-2	JHOS2	Serous	Serous adenocarcinoma of a 45-year-old Japanese woman	Ovary	None	HGSOC	2	2	1.34385	Yamada, K., Tachibana, T., Hashimoto, H., Suzuki, K., Yanagida, S., Endoh, H., Kimura, E., Yasuda, M., Tanaka, T., & Ishikawa, H. (1999). Establishment and characterization of cell lines derived from serous adenocarcinoma (JHOS-2) and clear cell adenocarcinoma (JHOC-5, JHOC-6) of human ovary. Human Cell : Official Journal of Human Cell Research Society.
JHOS-4	JHOS4	Serous	Serous cystadenocarcinoma	NS	NS	HGSOC	2	0	1.42753	RIKEN BRC - unpublished data, originated by Ishikawa H and Yasuda M.
KURAMOCHI		NS	Undifferentiated carcinoma with typically epithelial features in vitro. Microvilli on the cell surface, cell continuity with the relatively developed junctional complex, but no secretary granules and vesicles.	NS	NS	HGSOC	2	20	1.57828	Motoyama, T. (1981). [Biological characterization including sensitivity to mitomycin C of cultured human ovarian cancers (author’s transl)]. Acta Obstetrica et Gynaecologica Japonica, 33(8), 1197–1204; Motoyama, T. (1982). [Quantitative analysis on in vitro drug sensitivity of cultured human ovarian cancer cell lines (author’s transl)]. Nihon Sanka Fujinka Gakkai Zasshi, 34(3), 308–314.
OAW28	OAW-28; OAW 28	NS	Adenocarcinoma. The cell line was derived from the ascites of a 75-year-old patient who had been treated with cis-platinum and melphalan, without response. The patient died 3 days after paracentesis.	Ascites	Cisplatin, melphalan	HGSOC	2	4	1.37605	Wilson, A. P., Dent, M., Pejovic, T., Hubbold, L., & Radford, H. (1996). Characterisation of seven human ovarian tumour cell lines. British Journal of Cancer, 74(5), 722–727.
OVCAR-4	OVCAR 4; NIH:OVCAR-4; NIH:OVCAR4; OVCAR.4; OVCAR4; Ovcar4	NS	Ovarian carcinoma clinically resistant to alkylating agents	Ascites	Cyclophosphamide, cisplatin, doxorubicin	HGSOC	2	74	1.46337	Pirker, R., FitzGerald, D. J. P., Hamilton, T. C., Ozols, R. F., Laird, W., Frankel, A. E., Willingham, M. C., & Pastan, I. (1985). Characterization of immunotoxins active against ovarian cancer cell lines. Journal of Clinical Investigation, 76(3), 1261–1267; Schilder, R. J., Hall, L., Monks, A., Handel, L. M., Fornace, A. J., Ozols, R. F., Fojo, A. T., & Hamilton, T. C. (1990). Metallothionein g…
OVKATE		Serous	Serous papillary adenocarcinoma	Solid metastatic tumour	Three courses of CAP (cyclophosphamide, adriamycin, cisplatin); three courses of EP	HGSOC	2	3	1.39224	Yanagibashi, T., Gorai, I., Nakazawa, T., Miyagi, E., Hirahara, F., Kitamura, H., & Minaguchi, H. (1997). Complexity of expression of the intermediate filaments of six new human ovarian carcinoma cell lines: New expression of cytokeratin 20. British Journal of Cancer, 76(7), 829–835.
OVSAHO		Serous	Serous papillary adenocarcinoma	Solid metastatic tumour	Fifteen courses of FAMT; six courses of CAP (cyclophosphamide, adriamycin, cisplatin)	HGSOC	2	17	1.54473	Yanagibashi, T., Gorai, I., Nakazawa, T., Miyagi, E., Hirahara, F., Kitamura, H., & Minaguchi, H. (1997). Complexity of expression of the intermediate filaments of six new human ovarian carcinoma cell lines: New expression of cytokeratin 20. British Journal of Cancer, 76(7), 829–835.
SNU-119	SNU119; NCI-SNU-119	Serous	serous cystoadenocarcinoma of a 50 year-old Korean patient	Ascites	cyclophosphamide, adriamycin, cisplatin, 5-fluorouracil	HGSOC	2	7	1.53693	Yuan, Y., Kim, W. H., Han, H. S., Lee, J. H., Park, H. S., Chung, J. K., Kang, S. B., & Park, J. G. (1997). Establishment and characterization of human ovarian carcinoma cells lines. Gynecologic Oncology, 66(3), 378–387. https://doi.org/10.1006/gyno.1997.4785
SNU-8	SNU8	Serous	Serous cystoadenocarcinoma of a 55 year-old patient Korean patient	Ascites	cyclophosphamide, adriamycin, cisplatin	HGSOC	1	3	1.27046	Yuan, Y., Kim, W. H., Han, H. S., Lee, J. H., Park, H. S., Chung, J. K., Kang, S. B., & Park, J. G. (1997). Establishment and characterization of human ovarian carcinoma cells lines. Gynecologic Oncology, 66(3), 378–387. https://doi.org/10.1006/gyno.1997.4785
OVCAR-3	Ovcar-3; OVCAR 3; NIH:OVCAR-3; NIH:Ovcar-3; NIH:OVCAR3; NIH-OVCAR-3; NIHOVCAR3; OVCAR.3; OVCAR3; Ovcar3	NS	Poorly differentiated papillary adenocarcinoma. Ascites devleoped 8 months after diagnosis, from which cells were derived. The preliminary results of in vitro drug sensitivity for melphalan, Adriamycin, and cisplatin suggest that OVCAR-3 is resistant to these drugs at clinically relevant drug levels.	Ascites	cyclophosphamide, adriamycin, cisplatin	HGSOC	2	1976	1.29536	Hamilton, T. C., Young, R. C., McKoy, W. M., Grotzinger, K. R., Green, J. A., Whang-Peng, J., Rogan, A. M., Ozols, R. F., Chu, E. W., & Green, W. R. (1983). Characterization of a Human Ovarian Carcinoma Cell Line (NIH:OVCAR-3) with Androgen and Estrogen Receptors. Cancer Research, 43(11), 5379–5389.

## Sheet: Table S2 Patient demographics
	Table S2: Patient demographics. Key: * at time of research biopsy, ‡ Alive; CTx, chemotherapy; HGS, high-grade serous; FIGO, International Federation of Gynaecology and Obstetrics; PP, primary peritoneum; OCM, ovarian cancer model; OS, overall survival; OV, ovary.
	Patient number	Primary tumour	Histology (adenocarcinoma)	FIGO	gBRCA	Lines of CTx*	OS, months	Number of Specimens	Number of OCMs included	Additional OCM details	Reference
				Stage	status
	33	PP	HGS	4B	Unknown	2	27.3	1	1	–	Nelson et al. 2020
	38	OV/PP	HGS	3C	Unknown	0	15.2	1	1	Chemo-naïve	Nelson et al. 2020
	46	OV/PP	HGS	3C	Unknown	1	17.5	1	2	Passage 4, and 14 included of single post-treatment OCM	Nelson et al. 2020
	59	OV/PP	HGS	3C	Unknown	2	13.9	1	1	–	Nelson et al. 2020
	61	OV	Well differentiated mucinous	1C	Unknown	0	53.1 ‡	1	1	Chemo-naïve	Nelson et al. 2020
	64	OV/PP	Possble mixed LGS/HGS	3C	Unknown	2/3	37.2	2	4	Post-treatment samples (post-treatment OCM separated into EpCAM+/- also included)	Nelson et al. 2020
	66	OV/PP	HGS	3C	Unknown	1	8.5	2	2	Post-treatment samples	Nelson et al. 2020
	72	OV	Moderately differentiated mucinous	1A	Unknown	1	64.2	1	1	–	Nelson et al. 2020
	74	OV	HGS	3B	Unknown	7/8	101.8	2	2	Post-treatment samples	Nelson et al. 2020
	79	OV	HGS	3C	Unknown	3	36	1	1	–	Nelson et al. 2020
	80	OV	HGS	3C	gBRCA1m	2	67.6 ‡	1	1	–	–
	86	OV	HGS	4B	Unknown	3	25	1	1	–	–
	87	OV	Suspicion of adenocarcinoma arising from the gynaecological tract	3B	Unknown	0	0.7	1	1	Chemo-naïve	Nelson et al. 2020
	92	OV	HGS	3C	Unknown	1	9.6	1	1	–	–
	99	OV	HGS	3C	gBRCA2 VUS	0	39.5	1	1	Chemo-naïve	–
	109	OV	HGS	4B	Unknown	3	26.8	1	1	–	–
	110	OV/PP	HGS	3C	WT	0/1	7.7	2	2	Chemo-naïve and post-treatment samples	–
	118	OV	LGS	3C	WT	0/4	37	2	2	Chemo-naïve and post-treatment samples	–
	124	OV	LGS	3C	WT	0/2	38.1‡	2	2	Chemo-naïve and post-treatment samples	–
	149	OV	HGS	3C	WT	5	57.6	1	1	–	–
	152	OV	Moderately differentiated serous adenocarcinoma of intermediate grade	3C	Unknown	5	55.9	1	1	–	–
	161	OV/PP	HGS	4A	Unknown	2	29.4	1	1	–	–
	165	OV/PP	HGS	3C	Unknown	3	17.7	1	1	–	–
	167	PP	HGS	3C	Unknown	3	29.8	1	1	–	–
	191	OV	HGS	3A	gBRCA1m	2	17.8	1	1	–	–
	195	PP	Suspicion of adenocarcinoma arising from the gynaecological tract	4A	Unknown	0	10.2	1	1	Chemo-naïve	–
	231	PP	HGS	3C	WT	0	17.8‡	1	1	Chemo-naïve	–

## Sheet: Table S3 Refs for mutations
Table S3: references for in-text figure 3.
Gene	mutated_in_Mucinous	mutated_in_Endometrioid	mutated_in_HGSOC	mutated_in_LGSOC	mutated_in_Clear cell	reference_for_Mucinous	reference_for_Endometrioid	reference_for_HGSOC	reference_for_LGSOC	reference_for_Clear cell
KRAS	Yes	Yes		Yes	Yes	(Ryland et al., 2015), (Cheasley et al., 2019), (Gorringe et al., 2020)	(Cybulska et al., 2019), McConechy et al., 2014)	(Kanchi et al., 2014)	(Jones et al., 2012), (Etemadmoghadam et al., 2017)	(Friedlander et al., 2016), (Kuo, et al, 2009)
TP53	Yes	Yes	Yes		Yes	(Ryland et al., 2015), (Cheasley et al., 2019)	(Cybulska et al., 2019), (McConechy et al., 2014), (Pierson et al., 2020)	(Bell et al., 2011), (Kanchi et al., 2014)		(Friedlander et al., 2016), (Kuo, et al, 2009)
BRCA2			Yes		Yes			(Bell et al., 2011)		(Alsop et al., 2012)
BRCA1			Yes		Yes			(Bell et al., 2011), (Kanchi et al., 2014)		(Alsop et al., 2012)
NF1			Yes	Yes				(Bell et al., 2011), (Kanchi et al., 2014)	(Etemadmoghadam et al., 2017)
FAT3			Yes					(Bell et al., 2011)
CSMD3			Yes					(Bell et al., 2011)
ARID1A	Yes	Yes		Yes	Yes	(Ryland et al., 2015), (Cheasley et al., 2019), (Gorringe et al., 2020)	(Cybulska et al., 2019), McConechy et al., 2014), (Pierson et al., 2020), (Wiegand, et al., 2010)		(Cheasley et al., 2021)	(Wiegand et al., 2020)
PIK3CA	Yes	Yes		Yes	Yes	(Cheasley et al., 2019), (Gorringe et al., 2020)	(Cybulska et al., 2019), McConechy et al., 2014), (Pierson et al., 2020)		(Cheasley et al., 2021)	(Friedlander et al., 2016), (Kuo, et al, 2009)
PTEN	Yes	Yes			Yes	(Gorringe et al., 2020)	(Cybulska et al., 2019), McConechy et al., 2014), (Pierson et al., 2020)			(Friedlander et al., 2016), (Kuo, et al, 2009), (Sato et al., 2000)
FBXW7	Yes				Yes	(Ryland et al., 2015)				(Friedlander et al., 2016)
ATM			Yes		Yes					(Friedlander et al., 2016)
APC					Yes					(Friedlander et al., 2016)
BRAF	Yes			Yes		(Ryland et al., 2015), (Cheasley et al., 2019), (Gorringe et al., 2020)			(Jones et al., 2012), (Etemadmoghadam et al., 2017)	(Kuo, et al, 2009)
NRAS	Yes			Yes		(Gorringe et al., 2020)			(Etemadmoghadam et al., 2017), (Emmanuel et al., 2014)
ERBB2				Yes					(Anglesio et al., 2008)
LRRK2	Yes					(Ryland et al., 2015)
GNAS	Yes					(Ryland et al., 2015)
CDKN2A	Yes					(Ryland et al., 2015), (Cheasley et al., 2019), (Gorringe et al., 2020)
RNF43	Yes					(Ryland et al., 2015), (Cheasley et al., 2019), (Gorringe et al., 2020)
KMT2D		Yes					(Pierson et al., 2020)
KMT2B		Yes					(Pierson et al., 2020)
PIK3R1		Yes					(Pierson et al., 2020)
PPP2R1A		Yes					(Cybulska et al., 2019), (McConechy et al., 2014)
CTNNB1		Yes					(Cybulska et al., 2019), (McConechy et al., 2014), (Pierson et al., 2020)			(Kuo, et al, 2009)
